# Supplementary material for: ZNF768 Expression Associates with High Proliferative Clinicopathological Features in Lung Adenocarcinoma
Source: Cancers (Basel). 2021 Aug 17;13(16):4136. doi: 10.3390/cancers13164136 (PMC8391643; doi:10.3390/cancers13164136)
Supplement: Supplementary file 1 [file cancers-13-04136-s001.zip]

Archive with 1 entries (1 files):
- cancers-1282334-supplementary.pdf
